# Supplementary material for: Synthesis and Auxin-like Activity of Halogenated Alkylphenoxyacetic Acids
Source: Int J Mol Sci. 2026 Mar 16;27(6):2696. doi: 10.3390/ijms27062696 (PMC13026768; doi:10.3390/ijms27062696)
Supplement: Supplementary file 1 [file ijms-27-02696-s001.zip]

Archive with 1 entries (1 files):
- ijms-4179935-supplementary.pdf
